# Supplementary material for: Mitophagy and immune infiltration in vitiligo: evidence from bioinformatics analysis
Source: Front Immunol. 2023 May 23;14:1164124. doi: 10.3389/fimmu.2023.1164124 (PMC10242039; doi:10.3389/fimmu.2023.1164124)
Supplement: Supplementary Table 2 — Predicted target compounds. [file Table_2.csv]

Id	Label	Degree	Betweenness
5970	RELA	535	174366.54
6667	SP1	136	36312.54
11345	GABARAPL2	9	2715.3
9101	USP8	6	910.78
79735	TBC1D17	5	607.84
D010936	Plant Extracts	4	1045.49
C006632	arsenic trioxide	3	1185.93
D016572	Cyclosporine	3	1185.93
D014212	Tretinoin	3	1185.93
D015032	Zinc	3	1185.93
D001564	Benzo(a)pyrene	3	738.92
C017947	sodium arsenite	3	738.92
D014635	Valproic Acid	3	738.92
C018021	cobaltous chloride	3	667.97
C014347	decitabine	3	667.97
D004958	Estradiol	3	667.97
C477819	15-deoxyprostaglandin J2	2	369.21
C085911	2-(4-morpholinyl)-8-phenyl-4H-1-benzopyran-4-one	2	369.21
C090942	4-(4-fluorophenyl)-2-(4-hydroxyphenyl)-5-(4-pyridyl)imidazole	2	369.21
C053876	6-isopropoxy-9-oxoxanthene-2-carboxylic acid	2	369.21
D000079	Acetaldehyde	2	369.21
D000111	Acetylcysteine	2	369.21
C046926	AH 23848	2	369.21
C432165	anthra(1,9-cd)pyrazol-6(2H)-one	2	369.21
D018501	Antirheumatic Agents	2	369.21
D017638	Asbestos, Crocidolite	2	369.21
D001205	Ascorbic Acid	2	369.21
D001374	Azacitidine	2	369.21
D001554	Benzene	2	369.21
C072553	benzyloxycarbonylleucyl-leucyl-leucine aldehyde	2	369.21
C070515	bisindolylmaleimide I	2	369.21
D019328	Buthionine Sulfoximine	2	369.21
D019256	Cadmium Chloride	2	369.21
D002104	Cadmium	2	369.21
D000001	Calcimycin	2	369.21
D002166	Camptothecin	2	369.21
D002211	Capsaicin	2	369.21
C099555	CD 437	2	369.21
D002945	Cisplatin	2	369.21
D003300	Copper	2	369.21
D003474	Curcumin	2	369.21
C007262	deoxynivalenol	2	369.21
D004317	Doxorubicin	2	369.21
C413879	EKB 569	2	369.21
D004791	Enzyme Inhibitors	2	369.21
D000431	Ethanol	2	369.21
D005047	Etoposide	2	369.21
D005472	Fluorouracil	2	369.21
C070081	fulvestrant	2	369.21
D019833	Genistein	2	369.21
D005947	Glucose	2	369.21
D005978	Glutathione	2	369.21
D006861	Hydrogen Peroxide	2	369.21
C016517	indole-3-carbinol	2	369.21
C051890	irinotecan	2	369.21
D007854	Lead	2	369.21
C482199	lipopolysaccharide, E coli O55-B5	2	369.21
D008070	Lipopolysaccharides	2	369.21
D008687	Metformin	2	369.21
D009532	Nickel	2	369.21
D009538	Nicotine	2	369.21
D010100	Oxygen	2	369.21
D047428	Protein Kinase Inhibitors	2	369.21
C107773	pterostilbene	2	369.21
D011794	Quercetin	2	369.21
C059514	resveratrol	2	369.21
C089730	rosiglitazone	2	369.21
C093642	SB 203580	2	369.21
D012822	Silicon Dioxide	2	369.21
D019821	Simvastatin	2	369.21
D026422	S-Nitrosoglutathione	2	369.21
D018038	Sodium Selenite	2	369.21
D013629	Tamoxifen	2	369.21
D013749	Tetrachlorodibenzodioxin	2	369.21
D013755	Tetradecanoylphorbol Acetate	2	369.21
D013792	Thalidomide	2	369.21
C012589	trichostatin A	2	369.21
C057693	troglitazone	2	369.21
C113580	U 0126	2	369.21
C111237	vorinostat	2	369.21
D019287	Zinc Sulfate	2	369.21
D008741	Methyl Methanesulfonate	2	13.41
C492909	1,1-bis(3'-indolyl)-1-(4-trifluoromethylphenyl)methane	1	0
C070379	1,2-bis(2-aminophenoxy)ethane N,N,N',N'-tetraacetic acid acetoxymethyl ester	1	0
D014013	1,2-Dihydroxybenzene-3,5-Disulfonic Acid Disodium Salt	1	0
D019377	12-Hydroxy-5,8,10,14-eicosatetraenoic Acid	1	0
C554292	12-O-tetradecanoylphorbol-1,3-acetate	1	0
C038983	1,3-dimethylthiourea	1	0
C495626	14-deoxy-11,12-didehydroandrographolide	1	0
C097240	15-deoxy-delta(12,14)-prostaglandin J2	1	0
C025984	15-hydroxy-5,8,11,13-eicosatetraenoic acid	1	0
C447621	16-(4-fluorophenoxy)lipoxin A4	1	0
C119129	18alpha-glycyrrhetinic acid	1	0
C047948	1'-acetoxychavicol acetate	1	0
C118559	1-bromopropane	1	0
D020001	1-Butanol	1	0
D015056	1-Methyl-3-isobutylxanthine	1	0
D015655	1-Methyl-4-phenylpyridinium	1	0
C032668	1-nitropyrene	1	0
C539933	((1S,2S,4R)-4-(4-((1S)-2,3-dihydro-1H-inden-1-ylamino)-7H-pyrrolo(2,3-d)pyrimidin-7-yl)-2-hydroxycyclopentyl)methyl sulphamate	1	0
C093973	2-(2-amino-3-methoxyphenyl)-4H-1-benzopyran-4-one	1	0
C046728	2,2'-azobis(2-amidinopropane)	1	0
C019273	2,2-bis(4-glycidyloxyphenyl)propane	1	0
C036837	2,3,5-trimethyl-6-(12-hydroxy-5,10-dodecadiynyl)-1,4-benzoquinone	1	0
C562254	2'-(4-chlorophenyl)-3-(4-chlorophenylidene)-5,10-dimethyl-12-methylene-decahydro-1,2-(1',3'-dioxocyclopenta(c))azuleno(4,5-b)furan-4,11-dione	1	0
D015073	2-Acetylaminofluorene	1	0
C049584	2-amino-1-methyl-6-phenylimidazo(4,5-b)pyridine	1	0
C501280	2-amino-6-(2-(cyclopropylmethoxy)-6-hydroxyphenyl)-4-piperidin-4-yl nicotinonitrile	1	0
C041525	3,3',4,5'-tetrahydroxystilbene	1	0
C016392	3,3'-diindolylmethane	1	0
C028451	3,4,3',4'-tetrachlorobiphenyl	1	0
C023035	3,4,5,3',4'-pentachlorobiphenyl	1	0
C497286	3,4',5-trimethoxystilbene	1	0
C005975	3,4-dihydroxyphenylethanol	1	0
C557505	3',4'-dimethoxy-alpha-naphthoflavone	1	0
C434003	3-(4-methylphenylsulfonyl)-2-propenenitrile	1	0
C524042	3,5-bis(2-fluorobenzylidene)piperidin-4-one	1	0
C000601815	3-methoxy-4'-methylthiostilbene	1	0
C471109	4(2'-aminoethyl)amino-1,8-dimethylimidazo(1,2-a)quinoxaline	1	0
C480030	4-(3-(1-adamantyl)-4-hydroxyphenyl)-3-chlorocinnamic acid	1	0
C088860	4-((3-bromophenyl)amino)-6,7-dimethoxyquinazoline	1	0
C517041	(4-amino-1,4-dihydro-3-(2-pyridyl)-5-thioxo-1,2,4-triazole)copper(II)	1	0
C086538	4-amino-1,8-naphthalimide	1	0
C014036	4-hydroxyestradiol	1	0
C584368	4'-methoxy licoflavanone	1	0
C549066	4-methyl-N1-(3-phenylpropyl)benzene-1,2-diamine	1	0
C016583	4-(N-methyl-N-nitrosamino)-1-(3-pyridyl)-1-butanone	1	0
C513003	5-(4-((6-(allyloxy)-2,5,7,8-tetramethylchroman-2-yl)methoxy)-3-methoxybenzylidene)thiazolidine-2,4-dione	1	0
C477187	5-(4-methylpiperazin-1-yl)-2-(2'-(3,4-dimethoxyphenyl)-5'-benzimidazolyl)benzimidazole	1	0
C524883	5,7-dihydroxy-3-(3-hydroxy-4-methoxybenzyl)-6-methoxychroman-4-one	1	0
C022022	5-hydroxy-6,8,11,14-eicosatetraenoic acid	1	0
C056369	5-(N-methyl-N-isobutyl)amiloride	1	0
C546607	6,2',4'-trimethoxyflavone	1	0
C052026	6-(4-fluorophenyl)-2,3-dihydro-5-(4-pyridinyl)imidazo(2,1-b)thiazole	1	0
C106250	6,7-dimethoxy-3-phenylquinoxaline	1	0
D015122	6-Mercaptopurine	1	0
C114369	7,8-diacetoxy-4-methylcoumarin	1	0
C540361	7,8-diacetoxy-4-methylthiocoumarin	1	0
D015123	7,8-Dihydro-7,8-dihydroxybenzo(a)pyrene 9,10-oxide	1	0
C054852	7-hydroxystaurosporine	1	0
C003001	7-ketocholesterol	1	0
C473217	8-(4-chloro-phenylthio)-2'-O-methyladenosine-3'-5'-cyclic monophosphate	1	0
C550091	9,10-dihydro-2,5-dimethoxyphenanthrene-1,7-diol	1	0
D015127	9,10-Dimethyl-1,2-benzanthracene	1	0
C072876	A 771726	1	0
C023722	acenaphthenequinone	1	0
D000082	Acetaminophen	1	0
C056165	acetovanillone	1	0
D000119	Acetylmuramyl-Alanyl-Isoglutamine	1	0
D000143	Acids	1	0
D000171	Acrolein	1	0
D020106	Acrylamide	1	0
C058956	acteoside	1	0
D000241	Adenosine	1	0
D000255	Adenosine Triphosphate	1	0
D016604	Aflatoxin B1	1	0
C412373	AG 1879	1	0
C004363	alantolactone	1	0
D000487	Allethrin	1	0
C006452	allicin	1	0
D000496	Alloxan	1	0
C095512	alpha-cyano-(3,4-dihydroxy)-N-benzylcinnamide	1	0
C011512	alpha-naphthoflavone	1	0
D024502	alpha-Tocopherol	1	0
C000154	alpinumisoflavone	1	0
C041524	aluminum sulfate	1	0
D004999	Amifostine	1	0
D000584	Amiloride	1	0
D000602	Amino Acids, Peptides, and Proteins	1	0
D000622	Aminolevulinic Acid	1	0
C088115	anacardic acid	1	0
C006578	anethole	1	0
D000781	Anethole Trithione	1	0
D000968	Antimycin A	1	0
C558369	antrocin	1	0
C545357	antroquinonol	1	0
D047310	Apigenin	1	0
C015001	arsenite	1	0
C031327	artemisinine	1	0
C039726	artesunate	1	0
D001194	Asbestos	1	0
D001241	Aspirin	1	0
D001310	Auranofin	1	0
C010329	azadirachtin	1	0
C099015	azaspirane	1	0
C088459	B 581	1	0
C006680	baicalein	1	0
C028559	bathocuproine sulfonate	1	0
C416282	BAY 11-7085	1	0
D001514	Bee Venoms	1	0
C487081	belinostat	1	0
C030935	benz(a)anthracene	1	0
C110772	benzoylcarbonyl-aspartyl-glutamyl-valyl-aspartyl-fluoromethyl ketone	1	0
C090535	benzyloxycarbonyl-isoleucyl-glutamyl(O-tert-butyl)-alanyl-leucinal	1	0
C517629	benzyloxycarbonyl-valyl-alanyl-aspartic acid	1	0
C027870	berbamine	1	0
C483161	beta-hydroxy simvastatin acid	1	0
C013185	beta-penta-O-galloyl-glucose	1	0
C522924	BIBW 2992	1	0
D001647	Bile Acids and Salts	1	0
C004541	biochanin A	1	0
C531975	bisacurone	1	0
C006780	bisphenol A	1	0
C005961	bis(tri-n-butyltin)oxide	1	0
D000069286	Bortezomib	1	0
C086232	bosentan	1	0
C050295	brazilein	1	0
C022777	bufalin	1	0
C040918	butein	1	0
C584509	C646 compound	1	0
D002101	Cacodylic Acid	1	0
C028031	cadmium acetate	1	0
C055494	caffeic acid phenethyl ester	1	0
C080866	cagA protein, Helicobacter pylori	1	0
D002117	Calcitriol	1	0
C031293	calcium silicate	1	0
C058819	calphostin C	1	0
C059041	calyculin A	1	0
D002220	Carbamazepine	1	0
D002248	Carbon Monoxide	1	0
D016190	Carboplatin	1	0
D002330	Carmustine	1	0
C068623	carnosol	1	0
D002351	Carrageenan	1	0
D002392	Catechin	1	0
D000068579	Celecoxib	1	0
D002518	Ceramides	1	0
C062876	cetrorelix	1	0
D002594	Cetylpyridinium	1	0
C016299	chelerythrine	1	0
D002725	Chloroform	1	0
D002738	Chloroquine	1	0
D004390	Chlorpyrifos	1	0
D008076	Cholesterol, HDL	1	0
D002784	Cholesterol	1	0
C074702	chromium hexavalent ion	1	0
D002857	Chromium	1	0
C043561	chrysin	1	0
C000598873	CIGB-552 peptide	1	0
C039671	ciglitazone	1	0
C045645	cilostazol	1	0
D002927	Cimetidine	1	0
C012843	cinnamic aldehyde	1	0
C002471	cinobufagin	1	0
C068329	clofarabine	1	0
D002994	Clofibrate	1	0
D003000	Clonidine	1	0
D003033	Coal Tar	1	0
C007095	cobaltiprotoporphyrin	1	0
D019327	Copper Sulfate	1	0
D003374	Coumarins	1	0
C037886	cryptotanshinone	1	0
C542041	cudraflavone B	1	0
C030973	cupric oxide	1	0
C114438	cyanidin 3-O-glucoside	1	0
D003513	Cycloheximide	1	0
C089595	cylindrospermopsin	1	0
D003561	Cytarabine	1	0
D003609	Dactinomycin	1	0
D003622	Dapsone	1	0
D003630	Daunorubicin	1	0
D003676	Deferoxamine	1	0
C107676	deguelin	1	0
C464444	dehydroxymethylepoxyquinomicin	1	0
D003703	Demecolcine	1	0
C576677	demycarosyl-3D-digitoxosylmithramycin SK	1	0
D003840	Deoxycholic Acid	1	0
C040424	destruxin B	1	0
C004180	dexamethasone 21-phosphate	1	0
D003907	Dexamethasone	1	0
C042577	diallyl trisulfide	1	0
D003973	Diatrizoate	1	0
D003975	Diazepam	1	0
D003976	Diazinon	1	0
D004008	Diclofenac	1	0
D001728	Dicumarol	1	0
C014476	diethyl maleate	1	0
D004054	Diethylstilbestrol	1	0
C039060	dihydroartemisinin	1	0
D004110	Diltiazem	1	0
D004121	Dimethyl Sulfoxide	1	0
D015232	Dinoprostone	1	0
D004144	Diosgenin	1	0
C007517	diphenyleneiodonium	1	0
C031291	diphenyliodonium	1	0
D004229	Dithiothreitol	1	0
D004281	Docosahexaenoic Acids	1	0
D004365	Drugs, Chinese Herbal	1	0
C042986	ebselen	1	0
D015118	Eicosapentaenoic Acid	1	0
D004610	Ellagic Acid	1	0
C583240	emodin-6-O-glucoside	1	0
C530049	ent-1,3,6,11-tetrahydroxykaur-16-ene-15-one 3,11-diacetate	1	0
C118739	entinostat	1	0
C062669	epicatechin gallate	1	0
C045651	epigallocatechin gallate	1	0
C078846	epoxomicin	1	0
D004964	Estriol	1	0
D004997	Ethinyl Estradiol	1	0
C007650	ethyl acetate	1	0
C039614	ethylisopropylamiloride	1	0
D005033	Ethylmaleimide	1	0
D005020	Ethyl Methanesulfonate	1	0
D005054	Eugenol	1	0
C049639	evodiamine	1	0
C562064	EVP 4593	1	0
C056516	exemestane	1	0
D011345	Fenofibrate	1	0
D017313	Fenretinide	1	0
C020748	ferrous sulfate	1	0
C093230	fexofenadine	1	0
C017875	fisetin	1	0
D005466	Fluorocarbons	1	0
D000068298	Fluticasone	1	0
D005492	Folic Acid	1	0
C075391	fraxinellone	1	0
C460864	FSL-1 lipoprotein, synthetic	1	0
C007789	fucoidan	1	0
C005023	fulvic acid	1	0
C064925	gadodiamide	1	0
D005688	Galactosamine	1	0
C037032	galangin	1	0
D005707	Gallic Acid	1	0
C057580	gallocatechol	1	0
C054597	garcinol	1	0
C013550	gastrin 17	1	0
C419708	gefitinib	1	0
C056507	gemcitabine	1	0
D005839	Gentamicins	1	0
C007845	gingerol	1	0
C097367	ginsenoside Rg3	1	0
D005912	Gliotoxin	1	0
C046905	glucosamine 6-O-sulfate	1	0
D005944	Glucosamine	1	0
C086566	glycitein	1	0
C081021	Go 6976	1	0
C103280	goniothalamin	1	0
D006108	Graphite	1	0
C043285	gum mastic	1	0
C479979	GW0742	1	0
C449302	GW 6471	1	0
D006246	Harmaline	1	0
C001329	helenalin	1	0
C410523	heparin, O-desulfated	1	0
D006493	Heparin	1	0
C089796	hexabromocyclododecane	1	0
D006632	Histamine	1	0
C007956	homocysteic acid	1	0
D006710	Homocysteine	1	0
C005499	honokiol	1	0
D006820	Hyaluronic Acid	1	0
D006830	Hydralazine	1	0
D006854	Hydrocortisone	1	0
C031927	hydroquinone	1	0
C005044	hydroxyethyl methacrylate	1	0
D007052	Ibuprofen	1	0
C056599	icariin	1	0
D000068877	Imatinib Mesylate	1	0
D007213	Indomethacin	1	0
D007460	Iodoacetamide	1	0
C057937	iomeprol	1	0
D007501	Iron	1	0
C551631	isoangustone A	1	0
C036643	isoeugenol	1	0
D007529	Isoflavones	1	0
C550177	isoliquiritigenin 2'-methyl ether	1	0
C040920	isoliquiritigenin	1	0
C561695	(+)-JQ1 compound	1	0
C471998	JTE 013	1	0
C410337	K 7174	1	0
C046438	kahweol acetate	1	0
C067713	lactacystin	1	0
C030358	lauric acid	1	0
C008261	lead acetate	1	0
C093534	leptocarpin	1	0
C038753	leptomycin B	1	0
D007978	Levamisole	1	0
C014643	lipopeptidophosphoglycan	1	0
C433788	lipopolysaccharide, E. coli O26-B6	1	0
C440499	lipopolysaccharide, Escherichia coli O111 B4	1	0
C040527	lipoxin A4	1	0
D008094	Lithium	1	0
D008095	Lithocholic Acid	1	0
C115354	lonafarnib	1	0
C485003	LR-90	1	0
C529637	lucidone	1	0
D014975	Lutein	1	0
D047311	Luteolin	1	0
C057154	luzindole	1	0
D058185	Magnetite Nanoparticles	1	0
C013099	mancozeb	1	0
C097284	manganese(III)-tetrakis(4-benzoic acid)porphyrin	1	0
C501277	Mangifera indica extract	1	0
C013592	mangiferin	1	0
D009637	Masoprocol	1	0
D017258	Medroxyprogesterone Acetate	1	0
C011907	melamine	1	0
D008549	Melarsoprol	1	0
D008550	Melatonin	1	0
D008555	Melitten	1	0
D008623	Mercaptoethanol	1	0
D008627	Mercuric Chloride	1	0
D008628	Mercury	1	0
D008694	Methamphetamine	1	0
C587228	methyl 3-hydroxyimino-11-oxoolean-12-en-28-oate	1	0
C108732	methyl-beta-cyclodextrin	1	0
D008767	Methylmercury Compounds	1	0
C008493	methylselenic acid	1	0
D008779	Methylthiouracil	1	0
D008798	Mevalonic Acid	1	0
C100075	mibolerone	1	0
D015735	Mifepristone	1	0
C066851	mithramycin A	1	0
D016685	Mitomycin	1	0
C020300	monomethylarsonic acid	1	0
C406082	monomethylarsonous acid	1	0
D009020	Morphine	1	0
C057451	morusin	1	0
C104727	moxifloxacin	1	0
C420606	mulberroside A	1	0
D009151	Mustard Gas	1	0
C044361	M-VAC protocol	1	0
D009173	Mycophenolic Acid	1	0
C040015	myricetin	1	0
C059685	N(1),N(11)-diethylnorspermine	1	0
C063509	N-(2-(4-bromocinnamylamino)ethyl)-5-isoquinolinesulfonamide	1	0
C549043	N-2-(4-bromophenyl) ethyl caffeamide	1	0
C487932	N-(4-(3-chloro-4-(2-pyridinylmethoxy)anilino)-3-cyano-7-ethoxy-6-quinolyl)-4-(dimethylamino)-2-butenamide	1	0
C064769	N-acetylsphingosine	1	0
D009288	Naproxen	1	0
C005274	naringin	1	0
C524653	nectandrin-B	1	0
C002701	neocuproine	1	0
D009496	Neurotensin	1	0
D009536	Niacinamide	1	0
D009525	Niacin	1	0
C022838	nickel chloride	1	0
C029938	nickel sulfate	1	0
D009534	Niclosamide	1	0
C042198	nimbolide	1	0
C102148	nitroaspirin	1	0
D009599	Nitroprusside	1	0
C061800	N,N-dimethylsphingosine	1	0
C044387	N,N,N',N'-tetrakis(2-pyridylmethyl)ethylenediamine	1	0
C063998	nodularin	1	0
C025256	nonylphenol	1	0
D009638	Norepinephrine	1	0
C067207	obacunone	1	0
D019319	Okadaic Acid	1	0
D009828	Oleanolic Acid	1	0
C002769	oleuropein	1	0
D009840	Oligomycins	1	0
C090046	olomoucine	1	0
C000594117	ON123300	1	0
C046627	osthol	1	0
C432447	ovatodiolide	1	0
C030110	oxaliplatin	1	0
D016627	Oxidopamine	1	0
C029341	oxophenylarsine	1	0
D017239	Paclitaxel	1	0
C500026	palbociclib	1	0
D019308	Palmitic Acid	1	0
C496932	panobinostat	1	0
D010269	Paraquat	1	0
C084656	paricalcitol	1	0
C002669	parthenolide	1	0
D052638	Particulate Matter	1	0
C052983	patchouli alcohol	1	0
C551803	PCI 32765	1	0
C568608	PCI 5002	1	0
D010396	Penicillamine	1	0
D010457	Peptidoglycan	1	0
C076994	perfluorooctane sulfonic acid	1	0
C023036	perfluorooctanoic acid	1	0
D010479	Pergolide	1	0
D030421	Peroxynitrous Acid	1	0
C076715	pervanadate	1	0
D010634	Phenobarbital	1	0
D010653	Phenylbutazone	1	0
D010654	Phenylbutyrates	1	0
D010670	Phenylthiourea	1	0
D010672	Phenytoin	1	0
D010758	Phosphorus	1	0
D064209	Phytochemicals	1	0
C008911	pimaric acid	1	0
C008922	piperine	1	0
C108953	platycodin D	1	0
D008926	Plicamycin	1	0
C058229	polydatin	1	0
D011070	Poly I-C	1	0
D059808	Polyphenols	1	0
D011134	Polysaccharides	1	0
D011137	Polystyrenes	1	0
D011192	Potassium Dichromate	1	0
C023617	pregna-4,17-diene-3,16-dione	1	0
D011374	Progesterone	1	0
C066229	prolinedithiocarbamate	1	0
D011397	Promegestone	1	0
C527556	Pt(O,O'-acac)(gamma-acac)(DMS)	1	0
C033607	puerarin	1	0
D011753	Pyrones	1	0
C020972	pyrrolidine dithiocarbamic acid	1	0
D011799	Quinazolines	1	0
D020849	Raloxifene Hydrochloride	1	0
C031967	rasagiline	1	0
C020491	rhein	1	0
C034931	rimcazole	1	0
D019438	Ritonavir	1	0
C087123	romidepsin	1	0
C104586	roscovitine	1	0
D012402	Rotenone	1	0
C046245	rubimaillin	1	0
D012431	Rutin	1	0
C039961	S-(1,2-dichlorovinyl)cysteine	1	0
D012436	S-Adenosylmethionine	1	0
D000068299	Salmeterol Xinafoate	1	0
C018381	salvin	1	0
C044363	sappanchalcone	1	0
C577249	sargachromanol G	1	0
C528847	sargahydroquinoic acid	1	0
C417521	SB 216763	1	0
C572332	SC-203048	1	0
C018145	scoparone	1	0
D064586	Selenic Acid	1	0
D012643	Selenium	1	0
D017279	Selenocysteine	1	0
D012645	Selenomethionine	1	0
D012701	Serotonin	1	0
C516024	SH-6 compound	1	0
C040115	shogaol	1	0
D012835	Silver Nitrate	1	0
D012834	Silver	1	0
D020123	Sirolimus	1	0
C439060	sirtinol	1	0
C106276	sitaxsentan	1	0
C533467	SM 164	1	0
D012906	Smoke	1	0
C118258	SN50 peptide	1	0
C534922	SNX 2112	1	0
C016104	sodium bichromate	1	0
D012980	Sodium Salicylate	1	0
D053260	Soot	1	0
C060506	sphingosine 1-phosphate	1	0
C444426	splitomicin	1	0
C525423	SRT2183	1	0
D019311	Staurosporine	1	0
C031183	stearic acid	1	0
D013311	Streptozocin	1	0
D012460	Sulfasalazine	1	0
D013431	Sulfates	1	0
C016766	sulforafan	1	0
D013467	Sulindac	1	0
C025462	sulindac sulfide	1	0
C025463	sulindac sulfone	1	0
C009365	surfactin peptide	1	0
C061133	tamibarotene	1	0
D013656	Taurocholic Acid	1	0
C084178	telmisartan	1	0
C047246	temozolomide	1	0
C076852	terameprocol	1	0
C559687	tert-butyl-2-(4,5-dihydrogen-4,4,5,5-tetramethyl-3-O-1H-imidazole-3-cationic-1-oxyl-2-pyrrolidine-1-carboxylic ester)	1	0
C045037	testosterone-3-carboxymethyloxime-bovine serum albumin conjugate	1	0
C534735	tetraarsenic tetrasulfide	1	0
C020806	tetrabromobisphenol A	1	0
C017953	tetramethylpyrazine	1	0
C020809	tetrathiomolybdate	1	0
C056068	theaflavin	1	0
D013806	Theophylline	1	0
C543146	timosaponin AIII	1	0
C032628	tin protoporphyrin IX	1	0
D014028	Tobacco Smoke Pollution	1	0
C009500	tolfenamic acid	1	0
C003677	tomatidine	1	0
D014107	Tosyllysine Chloromethyl Ketone	1	0
D014108	Tosylphenylalanyl Chloromethyl Ketone	1	0
C031815	toxB protein, Clostridium difficile	1	0
C447082	tricarbonyldichlororuthenium (II) dimer	1	0
D014260	Triclosan	1	0
C040533	trimethyltin chloride	1	0
C050414	tripterine	1	0
D014415	Tunicamycin	1	0
C004218	tylophorine	1	0
C118632	tyrosyl-valyl-alanyl-aspartal	1	0
C406122	tyrphostin A9	1	0
C005466	ursolic acid	1	0
C070272	valspodar	1	0
C034028	vanadyl sulfate	1	0
D001335	Vehicle Emissions	1	0
C573672	VI-14 flavonoid	1	0
D014750	Vincristine	1	0
D014757	Viper Venoms	1	0
D014810	Vitamin E	1	0
D024483	Vitamin K 3	1	0
C051122	wedelolactone	1	0
C009687	wortmannin	1	0
C451735	WP 744	1	0
C020174	WR 1065	1	0
C045611	WR 33278	1	0
C108830	Y 27632	1	0
C403304	zerumbone	1	0
D015215	Zidovudine	1	0
D019345	Zinc Acetate	1	0
C016837	zinc chloride	1	0
D015034	Zinc Oxide	1	0
C017803	zinc protoporphyrin	1	0
C031238	zinc sulfide	1	0
C088658	zoledronic acid	1	0
